# Supplementary material for: The Synthesis of B-Doped Porous Carbons via a Sodium Metaborate Tetrahydrate Activating Agent: A Novel Approach for CO2 Adsorption
Source: Molecules. 2025 Jun 12;30(12):2564. doi: 10.3390/molecules30122564 (PMC12195970; doi:10.3390/molecules30122564)
Supplement: Supplementary file 1 [file molecules-30-02564-s001.zip]

Archive with 1 entries (1 files):
- molecules-3671706-supplementary.pdf
